# Supplementary material for: Nuclear Glycolytic Enzyme Enolase of Toxoplasma gondii Functions as a Transcriptional Regulator
Source: PLoS One. 2014 Aug 25;9(8):e105820. doi: 10.1371/journal.pone.0105820 (PMC4143315; doi:10.1371/journal.pone.0105820)
Supplement: Table S4 — Identification of T. gondii genes and promoters defined by genome-wide TgENO2 occupancy and ChIP-Seq. The list of gene targets was obtained using bioinformatics analyses and genome data from http://www.toxodb.org. After comparison of data from three independent experiments only genes that were identified in ChIP using anti-TgENO2 and anti-HA are shown. Genes that were non-specifically pulled down by the naïve sera used as a negative control were removed. (XLS) [file pone.0105820.s008.xls]

## Sheet: specifique_gene_ENO2_par_gene
Supplementary Table S4	Gene targets of TgENO2 by ChIP-Seq
Genes				Contigs		Gene Informations		Transcript Identification
Start	End	Chr	ID	Contig Positions	Reads	Sense	Description	Tachyzoite	Bradyzoite
575159	585255	chrIa	TGME49_293820	( 585379 - 585653 )	1	-	calpain family cysteine protease domain-containing protein	+	+
1144136	1146085	chrIa	TGME49_294790	( 1146006 - 1146135 )	1	-	hypothetical protein	+	+
325524	327575	chrIb	TGME49_007840	( 333141 - 333341 )	1	-	40S ribosomal protein S17, putative	+	+
335249	336361	chrIb	TGME49_207865	( 333141 - 333341 )	1	+	GCC2 and GCC3 domain-containing protein	+	+
1036828	1044364	chrIb	TGME49_209100	( 1046889 - 1047030 )	2	-	PUB domain-containing protein	+	+
1464117	1469418	chrIb	TGME49_209820	( 1469625 - 1469767 )	1	-	syntaxin, putative	+	+
1472833	1481450	chrIb	TGME49_209830	( 1469625 - 1469767 )	1	+	myosin heavy chain, putative	+	+
1649453	1661926	chrIb	TGME49_321650	( 1648237 - 1648491 )	1	+	protein kinase	+	+
1737043	1738330	chrIb	TGME49_321550	( 1738302 - 1738423 )( 1740095 - 1740232 )	2	-	hypothetical protein	+	+
1741794	1749422	chrIb	TGME49_321540	( 1738302 - 1738423 )( 1740095 - 1740232 )	2	+	hypothetical protein	+	+
9864	10469	chrII	TGME49_220850	( 10472 - 10590 )	1	-	hypothetical protein, conserved	+	+
10773	14965	chrII	TGME49_220860	( 10472 - 10590 )	1	+	DEAD/DEAH box helicase domain-containing protein	+	+
724007	730260	chrII	TGME49_222000	( 732986 - 733321 )	1	-	brix domain-containing protein	+	+
845595	848072	chrII	TGME49_222090	( 842923 - 843106 )	2	+	hypothetical protein	+	+
876793	889817	chrII	TGME49_222140	( 893691 - 893814 )	1	-	DEAD/DEAH box helicase domain-containing protein	+	+
1292621	1294084	chrII	TGME49_222920	( 1292335 - 1292433 )	2	+	mbp-1 interacting protein-2a family protein	+	+
1586564	1587145	chrII	TGME49_297190	( 1587377 - 1587563 )	1	-	hypothetical protein	+	+
1964487	1965446	chrII	TGME49_297760	( 1962980 - 1963199 )	1	+	hypothetical protein	+	+
2139435	2139812	chrII	TGME49_297980	( 2140124 - 2140231 )	1	-	hypothetical protein	+	+
297851	299387	chrIII	TGME49_275660	( 299879 - 300162 )	1	-	hypothetical protein	+	+
302183	305398	chrIII	TGME49_275650	( 299879 - 300162 )	1	+	hypothetical protein	+	+
767672	772387	chrIII	TGME49_253140	( 776095 - 776224 )	4	-	hypothetical protein	+	+
777232	787214	chrIII	TGME49_253150	( 776095 - 776224 )	4	+	hypothetical protein	+	+
1023182	1029207	chrIII	TGME49_253560	( 1029445 - 1029668 )	1	-	hypothetical protein	+	+
1031633	1034740	chrIII	TGME49_253570	( 1029445 - 1029668 )	1	+	hypothetical protein	+	+
1434105	1435872	chrIII	TGME49_254080	( 1432506 - 1432718 )	1	+	metal cation transporter, ZIP family protein	+	+
1735087	1738428	chrIII	TGME49_254440	( 1739580 - 1739740 )	1	-	ribosomal protein RPL12 (RPL12)	+	+
1743620	1750167	chrIII	TGME49_254450	( 1739580 - 1739740 )	1	+	Pelota, putative	+	+
2237103	2244526	chrIII	TGME49_299020	( 2246313 - 2246417 )( 2246504 - 2246711 )( 2246728 - 2247026 )	8	-	AP2 domain transcription factor AP2III-4 (AP2III4)	+	+
2268756	2274176	chrIII	TGME49_299000	( 2275302 - 2275533 )	1	-	hypothetical protein	+	+
2276872	2280191	chrIII	TGME49_298990	( 2275302 - 2275533 )	1	+	ferredoxin NADP+ oxidoreductase FNR	+	+
110390	111733	chrIV	TGME49_320690	( 114825 - 115061 )	1	-	gamma-soluble NSF attachment protein, putative	+	+
115852	120661	chrIV	TGME49_320680	( 114825 - 115061 )	1	+	AP2 domain transcription factor AP2IV-2 (AP2IV2)	-	-
141825	148298	chrIV	TGME49_320650	( 150153 - 150387 )	1	-	ankyrin repeat-containing protein	+	+
150201	159620	chrIV	TGME49_320640	( 150153 - 150387 )	1	+	peptidylprolyl isomerase domain-containing protein	+	+
621955	630239	chrIV	TGME49_319930	( 631109 - 631318 )	2	-	hypothetical protein	+	+
644610	650675	chrIV	TGME49_239250	( 650958 - 651085 )	1	-	diacylglycerol kinase, putative	+	+
1240402	1254114	chrIV	TGME49_318510	( 1255671 - 1255820 )	2	-	N-ethylmaleimide-sensitive fusion protein, putative	+	+
1957450	1959060	chrIV	TGME49_211000	( 1959027 - 1959265 )	1	-	hypothetical protein	+	+
2528312	2531221	chrIV	TGME49_237840	( 2527424 - 2527529 )	1	+	hypothetical protein	+	+
1416106	1418922	chrIX	TGME49_266070	( 1414973 - 1415182 )	1	+	ribosomal protein RPL31 (RPL31)	+	+
1853426	1855521	chrIX	TGME49_265120	( 1852227 - 1852380 )	1	+	rhoptry neck protein, putative	+	+
3912629	3918349	chrIX	TGME49_290660	( 3920458 - 3920717 )	1	-	RNA recognition motif-containing protein	+	+
3921223	3926943	chrIX	TGME49_290670	( 3920458 - 3920717 )	1	+	leucyl aminopeptidase LAP (LAP)	+	+
4287926	4299832	chrIX	TGME49_291180	( 4300111 - 4300405 )	1	-	hypothetical protein	+	+
4369346	4369960	chrIX	TGME49_291580	( 4369943 - 4370119 )	1	-	hypothetical protein	+	+
4370050	4375768	chrIX	TGME49_291590	( 4369943 - 4370119 )	1	+	hypothetical protein	+	+
4672140	4673229	chrIX	TGME49_292150	( 4674447 - 4674548 )	7	-	hypothetical protein	+	+
4788369	4793296	chrIX	TGME49_292340	( 4783138 - 4783347 )( 4788024 - 4788166 )	3	+	zinc finger, C3HC4 type (RING finger) domain-containing protein	+	+
4924292	4934157	chrIX	TGME49_210380	( 4934077 - 4934350 )	1	-	hypothetical protein	+	+
4941016	4948483	chrIX	TGME49_210360	( 4950990 - 4951267 )	1	-	DEAD (Asp-Glu-Ala-Asp) box polypeptide 41 family protein	+	+
4951022	4959500	chrIX	TGME49_210345	( 4950990 - 4951267 )	1	+	hypothetical protein	+	+
5034439	5034804	chrIX	TGME49_210245	( 5029838 - 5030042 )	3	+	hypothetical protein	+	+
5158182	5164326	chrIX	TGME49_304880	( 5166961 - 5167079 )	1	-	hypothetical protein	+	+
5167127	5172148	chrIX	TGME49_304890	( 5166961 - 5167079 )	1	+	hypothetical protein	+	+
5251890	5252662	chrIX	TGME49_305000	( 5252795 - 5252911 )	1	-	hypothetical protein	+	+
462460	464771	chrV	TGME49_220540	( 465551 - 465763 )( 469741 - 469952 )	7	-	hypothetical protein	+	+
470526	470597	chrV	TGME49_220550	( 465551 - 465763 )( 469741 - 469952 )	7	+	tRNA-Ala	+	-
585452	591570	chrV	TGME49_212820	( 580509 - 580676 )	4	+	ubiquitin family protein	+	+
821604	823769	chrV	TGME49_213240	( 823716 - 823835 )	1	-	hypothetical protein	+	+
1417032	1421071	chrV	TGME49_213970	( 1416896 - 1417120 )	1	+	ribosomal RNA small subunit methyltransferase B, putative	+	+
2648226	2650891	chrV	TGME49_284590	( 2650811 - 2650996 )( 2652159 - 2652303 )	2	-	LEM3 (ligand-effect modulator 3) family / CDC50 family protein	+	+
2652478	2657234	chrV	TGME49_284580	( 2650811 - 2650996 )( 2652159 - 2652303 )	2	+	ribose-phosphate diphosphokinase subfamily protein	+	+
2680813	2683091	chrV	TGME49_284540	( 2684017 - 2684160 )	1	-	ATP synthase F1, delta subunit protein	+	+
2684896	2689058	chrV	TGME49_284530	( 2684017 - 2684160 )	1	+	hypothetical protein	+	+
2884171	2886698	chrV	TGME49_283830	( 2887516 - 2887634 )	8	-	type I inorganic pyrophosphatase PPase	+	+
2888854	2899146	chrV	TGME49_283820	( 2887516 - 2887634 )	8	+	glycine cleavage T-protein (aminomethyl transferase) domain-containing protein	+	+
2921731	2932643	chrV	TGME49_283780	( 2932547 - 2932712 )	5	-	glucose-6-phosphate isomerase GPI (GPI)	+	+
2939884	2944470	chrV	TGME49_283760	( 2944396 - 2944553 )	1	-	hypothetical protein	+	+
73370	75328	chrVI	TGME49_238130	( 75946 - 76097 )	1	-	hypothetical protein	+	+
746233	750035	chrVI	TGME49_239540	( 752630 - 752801 )( 753985 - 754131 )	2	-	LEM3 (ligand-effect modulator 3) family / CDC50 family protein	+	+
755180	756882	chrVI	TGME49_239550	( 752630 - 752801 )( 753985 - 754131 )	2	+	dynein light chain 2B, cytoplasmic, putative	-	+
827767	831176	chrVI	TGME49_239680	( 832425 - 832613 )	1	-	hypothetical protein	+	+
832515	835342	chrVI	TGME49_239690	( 832425 - 832613 )	1	+	hypothetical protein	+	+
1062882	1065290	chrVI	TGME49_240200	( 1061753 - 1061863 )	3	+	hypothetical protein	+	+
1121405	1125458	chrVI	TGME49_240260	( 1126914 - 1127096 )	1	-	hypothetical protein	+	+
1129244	1130617	chrVI	TGME49_240270	( 1126914 - 1127096 )	1	+	hypothetical protein	+	+
1633296	1634372	chrVI	TGME49_241130	( 1631487 - 1631741 )	2	+	hypothetical protein	+	+
2149003	2155303	chrVI	TGME49_042670	( 2155848 - 2156015 )	2	-	hypothetical protein	+	+
2156864	2160581	chrVI	TGME49_242680	( 2155848 - 2156015 )	2	+	ribosomal protein RPL24e (RPL24E)	+	+
2262862	2281773	chrVI	TGME49_242790	( 2262593 - 2262711 )	1	+	trichohyalin, putative	+	+
2564287	2570176	chrVI	TGME49_243378	( 2562690 - 2562901 )	1	+	hypothetical protein	+	+
2658406	2662318	chrVI	TGME49_243510	( 2663297 - 2663510 )	1	-	OTU family cysteine protease	+	+
2663307	2663843	chrVI	TGME49_243520	( 2663297 - 2663510 )	1	+	hypothetical protein	+	+
2905647	2906060	chrVI	TGME49_243980	( 2906223 - 2906433 )	1	-	hypothetical protein	+	+
2908261	2913306	chrVI	TGME49_243990	( 2906223 - 2906433 )	1	+	Dullard family phosphatase domain-containing protein	+	+
2939199	2941289	chrVI	TGME49_244030	( 2936818 - 2936993 )	2	+	inner membrane complex protein IMC3 (IMC3)	+	+
481882	485310	chrVIIa	TGME49_304470	( 485566 - 485952 )	2	-	oxidoreductase, putative	+	+
487731	489669	chrVIIa	TGME49_304480	( 485566 - 485952 )	2	+	3-oxo-5 alpha-steroid delta 4-dehydrogenase alpha 2, putative	+	+
661819	669771	chrVIIa	TGME49_304760	( 659601 - 659729 )	1	+	RNA recognition motif-containing protein	+	+
1246407	1250205	chrVIIa	TGME49_205600	( 1245416 - 1245557 )	1	+	zinc finger, C3HC4 type (RING finger) domain-containing protein	+	+
1687756	1691215	chrVIIa	TGME49_204550	( 1692956 - 1693051 )	1	-	hypothetical protein	+	+
1693425	1695854	chrVIIa	TGME49_204540	( 1692956 - 1693051 )	1	+	DUF367 domain-containing protein	+	+
2107630	2117239	chrVIIa	TGME49_203900	( 2118744 - 2118872 )	2	-	hypothetical protein	+	+
2280915	2283520	chrVIIa	TGME49_203700	( 2284041 - 2284152 )	3	-	SFT2 family protein	+	+
2458492	2463340	chrVIIa	TGME49_203450	( 2463203 - 2463485 )	1	-	DUF3228 domain-containing protein	+	+
2465142	2470149	chrVIIa	TGME49_203440	( 2463203 - 2463485 )	1	+	anaphase-promoting complex subunit APC10 (APC10)	+	+
2785341	2787695	chrVIIa	TGME49_203060	( 2787596 - 2787777 )( 2788925 - 2789039 )	3	-	hypothetical protein	+	+
2790918	2798241	chrVIIa	TGME49_203050	( 2787596 - 2787777 )( 2788925 - 2789039 )	3	+	AP2 domain transcription factor AP2VIIa-6 (AP2VIIA6)	+	+
3059627	3064491	chrVIIa	TGME49_202700	( 3065088 - 3065198 )	1	-	hypothetical protein	+	+
3065800	3069575	chrVIIa	TGME49_202690	( 3065088 - 3065198 )	1	+	DNA-directed RNA polymerase II RPB9 (POLR2I)	+	+
3082218	3082288	chrVIIa	TGME49_202660	( 3086572 - 3086956 )	3	-	tRNA-Gly	+	+
3087527	3097803	chrVIIa	TGME49_202650	( 3086572 - 3086956 )	3	+	hypothetical protein	+	+
3218143	3224465	chrVIIa	TGME49_202530	( 3227989 - 3228148 )	1	-	aspartate-tRNA ligase	+	+
3227994	3230458	chrVIIa	TGME49_202520	( 3227989 - 3228148 )	1	+	hypothetical protein	+	+
3672242	3675588	chrVIIa	TGME49_202010	( 3671928 - 3672147 )	1	+	hypothetical protein	+	+
3691686	3694008	chrVIIa	TGME49_201880	( 3689752 - 3689930 )	1	+	hypothetical protein	+	+
4005410	4006099	chrVIIa	TGME49_201100	( 4005807 - 4006113 )	1	-	hypothetical protein	+	+
4110554	4113049	chrVIIa	TGME49_281480	( 4113783 - 4114084 )	1	-	WD domain, G-beta repeat-containing protein	+	+
4113896	4118320	chrVIIa	TGME49_281490	( 4113783 - 4114084 )	1	+	glutamine amidotransferase subunit pdxt, putative	+	+
462303	469083	chrVIIb	TGME49_263570	( 469027 - 469149 )	2	-	hypothetical protein	+	+
631151	634190	chrVIIb	TGME49_263320	( 634341 - 634736 )	1	-	hypothetical protein	+	+
634627	636160	chrVIIb	TGME49_263310	( 634341 - 634736 )	1	+	step ii splicing factor, putative	+	+
744252	748525	chrVIIb	TGME49_263170	( 748652 - 748787 )	1	-	hypothetical protein	+	+
1017956	1022834	chrVIIb	TGME49_262780	( 1023009 - 1023158 )	1	-	FHA domain-containing protein	+	+
1427449	1434097	chrVIIb	TGME49_261990	( 1436537 - 1436724 )	3	-	zinc finger, C3HC4 type (RING finger) domain-containing protein	+	+
1436551	1441836	chrVIIb	TGME49_261980	( 1436537 - 1436724 )	3	+	gorasp2-prov protein	+	+
2406577	2408568	chrVIIb	TGME49_260260	( 2410251 - 2410506 )	1	-	ribosomal protein RPP1 (RPP1)	+	+
2410293	2415782	chrVIIb	TGME49_260250	( 2417656 - 2417935 )	1	-	cyclin domain protein, cyclin H family protein	+	+
2420816	2425547	chrVIIb	TGME49_260240	( 2417656 - 2417935 )	1	+	ccr4-associated factor family protein	+	+
2796363	2797667	chrVIIb	TGME49_259300	( 2796325 - 2796566 )	1	+	SAG-related sequence SRS26B (SRS26B)	+	+
3060420	3066013	chrVIIb	TGME49_258950	( 3059024 - 3059167 )	1	+	lectin-domain protein	+	+
3111494	3117156	chrVIIb	TGME49_258850	( 3109237 - 3109407 )	1	+	hypothetical protein	+	+
3186283	3186990	chrVIIb	TGME49_258760	( 3187715 - 3187913 )	1	-	hypothetical protein	+	+
3188674	3191421	chrVIIb	TGME49_239250	( 3187715 - 3187913 )	1	+	diacylglycerol kinase, putative	+	+
3885811	3888913	chrVIIb	TGME49_257625	( 3889074 - 3889282 )	3	-	tetrahydrofolate dehydrogenase/cyclohydrolase, NAD(P)-binding domain-containing protein	+	+
3903217	3907593	chrVIIb	TGME49_257595	( 3902626 - 3902752 )	2	+	hypothetical protein	+	+
4153427	4160894	chrVIIb	TGME49_257120	( 4164120 - 4164236 )	1	-	sugar transporter ST1 (ST1)	+	+
4451773	4455381	chrVIIb	TGME49_256100	( 4455763 - 4455931 )	1	-	tetratricopeptide repeat-containing protein	+	+
4456545	4457648	chrVIIb	TGME49_256090	( 4455763 - 4455931 )	1	+	glycerophosphodiester phosphodiesterase family protein	+	+
4768707	4771213	chrVIIb	TGME49_255420	( 4771355 - 4771490 )	1	-	hypothetical protein	+	+
53314	57291	chrVIII	TGME49_229150	( 58418 - 58588 )	1	-	transporter, major facilitator family protein	+	+
59807	62205	chrVIII	TGME49_229160	( 58418 - 58588 )	1	+	DHHC zinc finger domain-containing protein	+	+
494432	502174	chrVIII	TGME49_229990	( 504711 - 504850 )	1	-	T-complex protein 1 subunit alpha, putative	+	+
683279	687868	chrVIII	TGME49_230210	( 681688 - 681872 )	5	+	alveolin domain containing intermediate filament IMC10 (ALV12)	+	+
777506	781009	chrVIII	TGME49_230430	( 777249 - 777566 )	2	+	vesicle-associated membrane protein, putative	+	+
925048	927046	chrVIII	TGME49_230640	( 926888 - 927075 )	1	-	hypothetical protein	+	+
928006	932862	chrVIII	TGME49_230650	( 926888 - 927075 )	1	+	hypothetical protein	+	+
1068230	1073032	chrVIII	TGME49_230870	( 1072970 - 1073145 )	1	-	hypothetical protein	+	+
1083745	1084444	chrVIII	TGME49_230900	( 1083736 - 1084077 )	1	+	hypothetical protein	+	+
2031756	2045829	chrVIII	TGME49_232360	( 2047736 - 2047905 )	1	-	exonuclease	+	+
2050197	2053869	chrVIII	TGME49_232370	( 2056970 - 2057182 )	1	-	CW-type Zinc Finger protein	+	+
2555557	2556822	chrVIII	TGME49_233270	( 2557469 - 2557635 )	1	-	MORN repeat-containing protein	+	+
2830104	2834568	chrVIII	TGME49_233830	( 2834761 - 2834881 )	1	-	hypothetical protein	+	+
2876066	2881252	chrVIII	TGME49_233890	( 2883232 - 2883392 )	1	-	hypothetical protein	+	+
2883452	2886596	chrVIII	TGME49_233905	( 2883232 - 2883392 )	1	+	histone kinase SNF1, putative	+	+
3171511	3176476	chrVIII	TGME49_273920	( 3171334 - 3171483 )	1	+	aldose reductase, putative	+	+
3200706	3215759	chrVIII	TGME49_273870	( 3198694 - 3198883 )	1	+	SWI2/SNF2 ISWI-like (AT hook)	+	+
3265370	3280686	chrVIII	TGME49_273780	( 3264611 - 3264781 )	3	+	SWI2/SNF2-containing protein	+	+
3299360	3301867	chrVIII	TGME49_273730	( 3303057 - 3303210 )( 3303479 - 3303601 )	2	-	phospholipase, patatin family protein	+	+
3512590	3516068	chrVIII	TGME49_273430	( 3511619 - 3511817 )	2	+	SAM-dependent methyltransferase	+	+
3662382	3672786	chrVIII	TGME49_273090	( 3672883 - 3673043 )	1	-	cell division protein CDC48CY (CDC48CY)	+	+
3674508	3675386	chrVIII	TGME49_239250	( 3672883 - 3673043 )	1	+	diacylglycerol kinase, putative	+	+
4083760	4088017	chrVIII	TGME49_272290	( 4082339 - 4082482 )	1	+	pyruvate dehydrogenase complex subunit PD-HE1Beta (PDHE1B)	+	+
4684860	4691276	chrVIII	TGME49_271120	( 4695204 - 4695337 )( 4695981 - 4696220 )	3	-	endonuclease/exonuclease/phosphatase family protein	+	+
5304447	5306715	chrVIII	TGME49_270250	( 5306719 - 5307026 )	6	-	dense granule protein 1 / major antigenp24	+	+
5306723	5309594	chrVIII	TGME49_270240	( 5306719 - 5307026 )	6	+	cyst matrix protein (MAG1)	+	+
5435502	5437803	chrVIII	TGME49_270060	( 5439761 - 5440050 )	1	-	hypothetical protein	+	+
5891009	5896734	chrVIII	TGME49_269320	( 5887893 - 5888046 )( 5889118 - 5889227 )	5	+	hypothetical protein	+	+
5924482	5942099	chrVIII	TGME49_269290	( 5942933 - 5943122 )	1	-	hypothetical protein	+	+
5943359	5944375	chrVIII	TGME49_269280	( 5942933 - 5943122 )	1	+	hypothetical protein	+	+
6070334	6071432	chrVIII	TGME49_269075	( 6069976 - 6070151 )	1	+	hypothetical protein	+	+
6273880	6276993	chrVIII	TGME49_268810	( 6281113 - 6281383 )	1	-	ck2 beta subunit	+	+
184138	192843	chrX	TGME49_228670	( 193225 - 193340 )( 195737 - 195903 )	4	-	hypothetical protein	+	+
624755	628098	chrX	TGME49_228000	( 622610 - 622774 )	1	+	splicing factor 3A subunit 2, putative	+	+
709594	711056	chrX	TGME49_227870	( 711834 - 712070 )	1	-	Tim10/DDP family zinc finger superfamily protein	+	+
712780	717159	chrX	TGME49_227860	( 711834 - 712070 )	1	+	hypothetical protein	+	+
846996	852420	chrX	TGME49_227580	( 852572 - 852762 )	1	-	transmembrane amino acid transporter protein	+	+
1023650	1024216	chrX	TGME49_227130	( 1025268 - 1025390 )	1	-	hypothetical protein	+	+
1244233	1250673	chrX	TGME49_226840	( 1242503 - 1242624 )	1	+	hypothetical protein	+	+
1588650	1589864	chrX	TGME49_226430	( 1591119 - 1591225 )	3	-	reticulon protein	+	+
1591628	1599580	chrX	TGME49_226420	( 1591119 - 1591225 )	3	+	peptidase family M3 protein	+	+
1798218	1801289	chrX	TGME49_226030	( 1796902 - 1797047 )	1	+	AGC kinase	+	+
1874646	1879261	chrX	TGME49_225920	( 1880839 - 1880945 )	1	-	hypothetical protein	+	+
1884981	1889013	chrX	TGME49_225910	( 1880839 - 1880945 )	1	+	hypothetical protein	+	+
2497906	2500692	chrX	TGME49_225050	( 2501924 - 2502112 )( 2504616 - 2504876 )	2	-	adenosylhomocysteinase, putative	+	+
2530189	2537026	chrX	TGME49_225010	( 2537117 - 2537340 )	1	-	hypothetical protein	+	+
2553193	2554957	chrX	TGME49_224990	( 2554993 - 2555099 )	1	-	hypothetical protein	+	+
2556448	2565459	chrX	TGME49_224980	( 2554993 - 2555099 )	1	+	hypothetical protein	+	+
3027146	3035178	chrX	TGME49_224320	( 3026554 - 3026659 )	1	+	hypothetical protein	-	-
3227462	3239474	chrX	TGME49_224160	( 3224540 - 3224676 )	1	+	hypothetical protein	+	+
4215854	4225302	chrX	TGME49_234280	( 4225346 - 4225495 )	1	-	AMP deaminase	+	+
4980923	4999089	chrX	TGME49_235680	( 5001013 - 5001196 )	1	-	peptidase M16 inactive domain-containing protein	+	+
5001981	5003692	chrX	TGME49_235690	( 5001013 - 5001196 )	1	+	hypothetical protein	+	+
5350125	5354880	chrX	TGME49_236540	( 5348611 - 5348744 )	5	+	RNA recognition motif-containing protein	+	+
5371198	5374546	chrX	TGME49_236570	( 5371129 - 5371258 )	1	+	lysine decarboxylase family protein	+	+
5410182	5415050	chrX	TGME49_236650	( 5415802 - 5415991 )	1	-	DEAD (Asp-Glu-Ala-Asp) box polypeptide 17 (DDX17)	+	+
5539464	5539994	chrX	TGME49_236940	( 5540623 - 5540741 )	3	-	hypothetical protein	+	+
5751851	5756002	chrX	TGME49_237260	( 5750049 - 5750204 )( 5750553 - 5750728 )	2	+	Coiled-coil domain containing 124 family protein	+	+
6038857	6049056	chrX	TGME49_214200	( 6048956 - 6049105 )	1	-	WD domain, G-beta repeat-containing protein	+	+
6519972	6521209	chrX	TGME49_214900	( 6519853 - 6520049 )	5	+	hypothetical protein	+	+
6714322	6721370	chrX	TGME49_215150	( 6728736 - 6728843 )	1	-	AP2 domain transcription factor AP2X-9 (AP2X9)	+	+
6729005	6731809	chrX	TGME49_215160	( 6728736 - 6728843 )	1	+	hypothetical protein	+	+
6749972	6756684	chrX	TGME49_215195	( 6746946 - 6747279 )	1	+	tetratricopeptide repeat-containing protein	+	+
1366178	1367565	chrXI	TGME49_310470	( 1365166 - 1365459 )	2	+	cytochrome C oxidase subunit IIb, putative	+	+
1649643	1659543	chrXI	TGME49_310910	( 1659787 - 1659888 )	2	-	WD domain, G-beta repeat-containing protein	+	+
1659981	1660664	chrXI	TGME49_310920	( 1659787 - 1659888 )	2	+	hypothetical protein	+	-
2273632	2280618	chrXI	TGME49_311780	( 2281264 - 2281375 )	1	-	Zn-containing alcohol dehydrogenase	+	+
2281543	2282530	chrXI	TGME49_311790	( 2281264 - 2281375 )	1	+	hypothetical protein	+	+
2547044	2548246	chrXI	TGME49_312270	( 2551218 - 2551440 )	1	-	rhoptry protein ROP13 (ROP13)	+	+
2552059	2563699	chrXI	TGME49_312280	( 2551218 - 2551440 )	1	+	pre-mRNA-splicing factor ATP-dependent RNA helicase, putative	+	+
3629994	3631719	chrXI	TGME49_313725	( 3632236 - 3632395 )	2	-	hypothetical protein	+	+
3736083	3748361	chrXI	TGME49_313860	( 3749326 - 3749516 )	1	-	regulator of chromosome condensation (RCC1) repeat-containing protein	+	+
3750251	3759069	chrXI	TGME49_313870	( 3749326 - 3749516 )	1	+	zinc finger, C3HC4 type (RING finger) domain-containing protein	+	+
3804288	3813431	chrXI	TGME49_313930	( 3803739 - 3803894 )	1	+	transmembrane protein	+	+
4010701	4017120	chrXI	TGME49_314340	( 4017490 - 4017693 )	1	-	Sodium:neurotransmitter symporter family protein	+	+
5277874	5278698	chrXI	TGME49_316390	( 5280223 - 5280441 )	1	-	hypothetical protein	+	+
5280382	5283053	chrXI	TGME49_316400	( 5280223 - 5280441 )	1	+	alpha tubulin TUBA1 (TUBA1)	+	+
5705036	5706080	chrXI	TGME49_217040	( 5705020 - 5705138 )	1	+	hypothetical protein	+	+
6120192	6122156	chrXI	TGME49_216470	( 6123041 - 6123155 )	1	-	hypothetical protein	+	+
6125385	6127560	chrXI	TGME49_216460	( 6123041 - 6123155 )	1	+	hypothetical protein	+	+
1334695	1344773	chrXII	TGME49_218610	( 1345385 - 1345611 )	1	-	ATPase (DUF699) protein	+	+
1349175	1355451	chrXII	TGME49_218600	( 1345385 - 1345611 )	1	+	RNA recognition motif-containing protein	+	+
1609511	1619464	chrXII	TGME49_218250	( 1620467 - 1620754 )	1	-	TAP42 family protein	+	+
2048327	2050819	chrXII	TGME49_217730	( 2054085 - 2054216 )( 2055779 - 2055958 )	4	-	hypothetical protein	+	+
2057672	2061404	chrXII	TGME49_217740	( 2054085 - 2054216 )( 2055779 - 2055958 )	4	+	3-ketoacyl-(acyl-carrier-protein) reductase	+	+
2078570	2087861	chrXII	TGME49_217780	( 2088321 - 2088455 )	1	-	Sec20 protein	+	+
2093096	2105201	chrXII	TGME49_217790	( 2105855 - 2105986 )( 2106016 - 2106122 )	4	-	S1 RNA binding domain-containing protein	+	+
2128518	2133763	chrXII	TGME49_217830	( 2133971 - 2134261 )	1	-	hypothetical protein	+	+
2453113	2458458	chrXII	TGME49_245710	( 2460678 - 2460809 )( 2461159 - 2461288 )( 2464577 - 2464798 )	3	-	phosphatidylinositol-4-phosphate 5-kinase, putative	+	+
2464671	2480501	chrXII	TGME49_245720	( 2460678 - 2460809 )( 2461159 - 2461288 )( 2464577 - 2464798 )	3	+	SWI2/SNF2-containing protein	+	+
3024991	3035502	chrXII	TGME49_246970	( 3037476 - 3037645 )	1	-	3'-5' exonuclease domain-containing protein	+	+
3621860	3622962	chrXII	TGME49_247960	( 3625326 - 3625465 )	1	-	hypothetical protein	+	+
3626937	3630008	chrXII	TGME49_247970	( 3625326 - 3625465 )	1	+	hypothetical protein	+	+
3992611	3992682	chrXII	TGME49_248580	( 3992255 - 3992430 )	1	+	tRNA-Trp	+	+
4197848	4201663	chrXII	TGME49_248840	( 4201585 - 4201758 )	2	-	transporter, major facilitator family protein	+	+
4203240	4208709	chrXII	TGME49_248850	( 4201585 - 4201758 )	2	+	methionine aminopeptidase	+	+
4358340	4361120	chrXII	TGME49_249215	( 4357465 - 4357586 )	4	+	hypothetical protein	+	+
5131922	5137854	chrXII	TGME49_250740	( 5138377 - 5138574 )	1	-	Yip1 domain-containing protein	+	+
5456056	5457330	chrXII	TGME49_251580	( 5458890 - 5459194 )	1	-	hypothetical protein	-	+
5473710	5482941	chrXII	TGME49_251610	( 5473708 - 5473837 )	2	+	hypothetical protein	+	+
5591943	5592731	chrXII	TGME49_051830	( 5594123 - 5594273 )	1	-	hypothetical protein, conserved	+	+
5594631	5597486	chrXII	TGME49_251840	( 5594123 - 5594273 )	1	+	hypothetical protein	+	+
5698121	5698555	chrXII	TGME49_278975	( 5698424 - 5698572 )	2	-	ICE family protease (caspase) p20 domain-containing protein	+	+
6772751	6773278	chrXII	TGME49_277020	( 6773790 - 6773933 )	2	-	hypothetical protein	+	+
6773907	6777432	chrXII	TGME49_277010	( 6773790 - 6773933 )	2	+	Fe-S metabolism associated domain-containing protein	+	+
6859998	6867804	chrXII	TGME49_276890	( 6868849 - 6868956 )	3	-	hypothetical protein	+	+
6869539	6870416	chrXII	TGME49_276880	( 6868849 - 6868956 )	3	+	hypothetical protein	+	+
