# Supplementary material for: Nuclear Glycolytic Enzyme Enolase of Toxoplasma gondii Functions as a Transcriptional Regulator
Source: PLoS One. 2014 Aug 25;9(8):e105820. doi: 10.1371/journal.pone.0105820 (PMC4143315; doi:10.1371/journal.pone.0105820)
Supplement: Table S5 — Identification of T. gondii genes and ORFs defined by genome-wide TgENO2 occupancy and ChIP-Seq. The list of gene ORF targets was obtained using bioinformatics analyses and genome data from http://www.toxodb.org. After comparison of data from three independent experiments only genes that were identified in ChIP using anti-TgENO2 and anti-HA are shown. (XLS) [file pone.0105820.s009.xls]

## Sheet: specifique__dans_gene_ENO2_par_
Supplementary Table S5			Gene coding regions targeted by TgENO2
Genes				Contigs		Gene Information		Transcript Identification
Start	End	Chr	ID	Position contigs	Reads	sense	Description	Tachyzoite	Bradyzoite
523449	525691	chrIa	TGME49_293720	( 524015 - 524186 )	1	+	hypothetical protein	+	+
606730	609662	chrIa	TGME49_293850	( 608481 - 608586 )	1	+	hypothetical protein	+	+
617718	619949	chrIa	TGME49_293870	( 618860 - 619172 )	4	+	thioredoxin, putative	+	+
1263502	1272653	chrIa	TGME49_294920	( 1270154 - 1270505 )	5	+	general transcription factor IIH polypeptide 2 GTF2H2 (GTF2H2)	+	+
1275625	1280529	chrIa	TGME49_294930	( 1278402 - 1278589 )	1	+	leucine rich repeat-containing protein	+	+
1457577	1459217	chrIa	TGME49_295970	( 1458509 - 1458638 )	2	+	hypothetical protein	+	+
1460398	1463145	chrIa	TGME49_295960	( 1461965 - 1462068 )	1	-	hypothetical protein	+	+
206272	209700	chrIb	TGME49_207680	( 208030 - 208184 )	1	-	suppressor of kinetochore protein 1, putative	+	+
575282	586308	chrIb	TGME49_208070	( 579669 - 579955 )	1	-	inositol polyphosphate kinase	+	+
645572	650272	chrIb	TGME49_208390	( 648254 - 648427 )	2	+	hypothetical protein	+	+
855707	857596	chrIb	TGME49_208780	( 857351 - 857507 )	1	+	ubiquitin-conjugating enzyme subfamily protein	+	+
886778	889902	chrIb	TGME49_208830	( 887118 - 887289 )( 888584 - 888976 )	3	-	hypothetical protein	+	+
981469	983863	chrIb	TGME49_209010	( 982504 - 982641 )	1	+	elongation factor TS protein	+	+
1074682	1077474	chrIb	TGME49_209150	( 1076615 - 1076715 )	3	+	non-proton pumping type-II NADH dehydrogenase I (NDH2-I)	+	+
1151808	1156638	chrIb	TGME49_209260	( 1152260 - 1152415 )	5	-	cytochrome c oxidase subunit, putative	+	+
1269209	1279670	chrIb	TGME49_209500	( 1274945 - 1275079 )	1	+	hypothetical protein	+	+
1412308	1420655	chrIb	TGME49_209730	( 1412631 - 1412858 )	2	-	hypothetical protein	+	+
1546653	1549085	chrIb	TGME49_209920	( 1548714 - 1548921 )	2	+	PAN domain-containing protein	+	+
118042	120357	chrII	TGME49_221210	( 118391 - 118539 )	3	+	cyclophilin	+	+
280303	283734	chrII	TGME49_221380	( 281484 - 281627 )( 282021 - 282446 )	64	-	alba 1	+	+
449825	453956	chrII	TGME49_221590	( 452226 - 452359 )	1	+	dual specificity phosphatase, catalytic domain-containing protein	+	+
627102	633125	chrII	TGME49_221870	( 629969 - 630138 )	3	+	hypothetical protein	+	+
701955	708520	chrII	TGME49_221950	( 706307 - 706496 )( 706887 - 707014 )	3	-	splicesome-associated protein, putative	+	+
1548548	1550057	chrII	TGME49_297140	( 1549092 - 1549275 )	1	+	U6 snRNA-associated sm family protein Lsm2, putative	+	+
1604785	1610126	chrII	TGME49_297220	( 1606728 - 1606907 )	1	-	AMP-binding enzyme domain-containing protein	+	+
1901676	1910651	chrII	TGME49_297690	( 1907003 - 1907188 )	2	-	hypothetical protein	+	+
1964487	1965446	chrII	TGME49_297760	( 1964794 - 1965000 )	1	+	hypothetical protein	+	+
44527	46557	chrIII	TGME49_276210	( 46096 - 46282 )	1	+	phosphoglycerate mutase family protein	+	+
125925	134611	chrIII	TGME49_276130	( 132044 - 132235 )	1	-	cathepsin CPC2 (CPC2)	+	+
163534	167220	chrIII	TGME49_275980	( 165676 - 165850 )	1	-	coenzyme q (ubiquinone) biosynthesis protein coq4 protein	+	+
186577	188933	chrIII	TGME49_275850	( 186808 - 186942 )	1	+	dense granule protein GRA12 (GRA12)	+	+
219576	231236	chrIII	TGME49_275798	( 225946 - 226090 )	5	-	microneme protein, putative	+	+
767672	772387	chrIII	TGME49_253140	( 768571 - 768744 )	1	-	hypothetical protein	+	+
973785	976066	chrIII	TGME49_253480	( 974827 - 975008 )	2	+	topoisomerase VIA, putative	+	+
1136729	1139665	chrIII	TGME49_253740	( 1137676 - 1137817 )	2	+	hypothetical protein	+	+
1207413	1214328	chrIII	TGME49_253810	( 1213485 - 1213689 )	5	-	hypothetical protein	+	+
1360213	1364326	chrIII	TGME49_253810	( 1363719 - 1363896 )	1	+	hypothetical protein	+	+
1722511	1726707	chrIII	TGME49_254420	( 1726406 - 1726551 )	1	+	phospholipase, patatin family protein	+	+
1945922	1951790	chrIII	TGME49_254830	( 1948143 - 1948360 )( 1949177 - 1949303 )	4	-	hypothetical protein	+	+
2086366	2090360	chrIII	TGME49_299250	( 2086510 - 2086617 )	1	-	hypothetical protein	+	+
2099810	2101720	chrIII	TGME49_299230	( 2101030 - 2101228 )	2	+	F-box domain-containing protein	+	+
2125387	2128974	chrIII	TGME49_299180	( 2126481 - 2126690 )	1	-	prenylated protein, putative	+	+
2187195	2199824	chrIII	TGME49_299080	( 2190950 - 2191201 )( 2192266 - 2192393 )( 2194396 - 2194503 )	8	+	VTC domain-containing protein	+	+
2237103	2244526	chrIII	TGME49_299020	( 2237291 - 2237526 )( 2237699 - 2238033 )( 2238696 - 2238860 )	8	-	AP2 domain transcription factor AP2III-4 (AP2III4)	+	+
65546	69492	chrIV	TGME49_320760	( 68143 - 68297 )	2	-	hypothetical protein	+	+
439107	446406	chrIV	TGME49_320150	( 445069 - 445459 )	1	-	elongation factor Tu GTP binding domain-containing protein	+	+
501065	509239	chrIV	TGME49_320080	( 501730 - 501963 )( 502835 - 502976 )( 508518 - 508715 )	3	+	hypothetical protein	+	+
653224	664343	chrIV	TGME49_319900	( 660056 - 660250 )( 661537 - 661678 )	7	-	hypothetical protein	+	+
906407	913812	chrIV	TGME49_319530	( 912822 - 912928 )	1	+	splicing factor SF2 (SF2)	+	+
1086611	1088400	chrIV	TGME49_318750	( 1087293 - 1087553 )	1	+	deoxyribose-phosphate aldolase	+	+
1448834	1452337	chrIV	TGME49_318230	( 1448968 - 1449153 )	6	+	phosphoglycerate kinase PGKI (PGKI)	+	+
1647243	1653464	chrIV	TGME49_211600	( 1650311 - 1650460 )	1	+	hypothetical protein	+	+
1708048	1713145	chrIV	TGME49_211420	( 1709066 - 1709244 )	2	-	RNA recognition motif-containing protein	+	+
1817361	1822779	chrIV	TGME49_211310	( 1820906 - 1821103 )( 1821476 - 1821634 )	4	+	hypothetical protein	+	+
1914276	1919884	chrIV	TGME49_211090	( 1914419 - 1914523 )	1	-	aminotransferase, class V superfamily protein	+	+
1978482	1983269	chrIV	TGME49_210960	( 1981421 - 1981549 )	1	+	replication factor C subunit 4, putative	+	+
2267527	2276360	chrIV	TGME49_301216	( 2275104 - 2275253 )	1	-	endonuclease/exonuclease/phosphatase family protein	+	+
2383890	2392897	chrIV	TGME49_301390	( 2389573 - 2389754 )	2	+	ribosome biogenesis protein BOP1, putative	+	+
2486170	2488428	chrIV	TGME49_212410	( 2487154 - 2487408 )	1	+	dense granule protein GRA11	+	+
463607	466903	chrIX	TGME49_267790	( 464499 - 464650 )	2	-	hypothetical protein	+	+
615531	624461	chrIX	TGME49_267620	( 622801 - 622997 )	1	+	multi-pass transmembrane protein	+	+
853150	858829	chrIX	TGME49_267270	( 856168 - 856271 )( 857728 - 857888 )	2	+	divalent metal transporter, putative	+	+
888580	890528	chrIX	TGME49_267090	( 889198 - 889494 )	1	+	hypothetical protein	+	+
912613	919583	chrIX	TGME49_267040	( 913919 - 914020 )( 915516 - 915756 )( 916606 - 916798 )	3	-	hypothetical protein	+	+
1251188	1253323	chrIX	TGME49_266410	( 1251368 - 1251506 )	3	-	hypothetical protein	+	+
1316208	1319960	chrIX	TGME49_266320	( 1317209 - 1317512 )	1	-	hypothetical protein	+	+
1807772	1821538	chrIX	TGME49_265190	( 1816037 - 1816174 )	2	+	Ulp1 protease family, C-terminal catalytic domain-containing protein	+	+
1902644	1904394	chrIX	TGME49_265070	( 1903339 - 1903471 )	1	+	hypothetical protein	+	+
1983715	1989421	chrIX	TGME49_264950	( 1984999 - 1985165 )( 1987793 - 1987904 )	2	+	hypothetical protein	+	+
2126752	2130724	chrIX	TGME49_264780	( 2127016 - 2127183 )	2	-	UTP-glucose-1-phosphate uridylyltransferase subfamily protein	+	+
2182106	2184161	chrIX	TGME49_264730	( 2182398 - 2182655 )	1	-	hypothetical protein	+	+
2395365	2396274	chrIX	TGME49_288010	( 2395458 - 2395575 )	1	+	hypothetical protein	+	+
2839019	2841274	chrIX	TGME49_288820	( 2839678 - 2839885 )	1	-	hypothetical protein	+	+
2987107	2990905	chrIX	TGME49_288990	( 2987158 - 2987365 )( 2989904 - 2990185 )	4	-	hypothetical protein	+	+
3119014	3123582	chrIX	TGME49_289150	( 3121536 - 3121652 )( 3123201 - 3123331 )	3	-	hypothetical protein	+	+
3205461	3209767	chrIX	TGME49_289250	( 3208443 - 3208545 )	1	+	cyclophilin, putative	+	+
3457029	3461047	chrIX	TGME49_289650	( 3458116 - 3458228 )( 3459317 - 3459467 )( 3460405 - 3460575 )	8	+	PEP-carboxykinase I	+	+
3754863	3758750	chrIX	TGME49_290240	( 3756340 - 3756536 )	567	+	hypothetical protein	+	+
4179039	4184652	chrIX	TGME49_291050	( 4182710 - 4182875 )	1	+	histone kinase SNF1, putative	+	+
4471938	4472726	chrIX	TGME49_291840	( 4472085 - 4472361 )	1	+	hypothetical protein	+	+
4482583	4484658	chrIX	TGME49_291880	( 4483961 - 4484078 )	1	+	hypothetical protein	+	+
4496637	4503104	chrIX	TGME49_291930	( 4498219 - 4498338 )( 4500262 - 4500388 )	3	+	RNA recognition motif-containing protein	+	+
4743695	4744783	chrIX	TGME49_292270	( 4744066 - 4744174 )	1	+	SAG-related sequence SRS36C (SRS36C)	+	+
4959544	4960233	chrIX	TGME49_210345	( 4959856 - 4960147 )	1	-	hypothetical protein	+	+
5111804	5113290	chrIX	TGME49_307620	( 5112512 - 5112725 )	4	-	hypothetical protein	+	+
5357374	5365489	chrIX	TGME49_305180	( 5360919 - 5361081 )( 5361237 - 5361364 )( 5361570 - 5361793 )	4	-	Na+/H+ exchanger NHE3	+	+
5484632	5487194	chrIX	TGME49_305450	( 5485737 - 5485899 )	1	-	acetyltransferase, GNAT family protein	+	+
5646656	5650458	chrIX	TGME49_305760	( 5647362 - 5647534 )( 5650291 - 5650404 )	2	-	hypothetical protein	+	+
5994146	5995282	chrIX	TGME49_306260	( 5994496 - 5994627 )	2	+	hypothetical protein	+	+
6018684	6026570	chrIX	TGME49_306300	( 6019020 - 6019321 )( 6022864 - 6023090 )	4	+	hypothetical protein	+	+
6208403	6214644	chrIX	TGME49_306480	( 6211702 - 6211950 )	1	+	CAM kinase, CDPK family	+	+
220120	233331	chrV	TGME49_220208	( 228133 - 228274 )	17	-	hypothetical protein	+	+
401680	403857	chrV	TGME49_220450	( 403690 - 403798 )	1	-	ribonuclease HI protein	+	+
501283	504916	chrV	TGME49_220610	( 504181 - 504311 )	3	-	protein phosphatase 2C domain-containing protein	+	+
699761	702820	chrV	TGME49_212980	( 700112 - 700253 )	4	-	hypothetical protein	+	+
814346	815035	chrV	TGME49_213115	( 814440 - 814604 )	2	-	hypothetical protein	+	+
1377582	1380970	chrV	TGME49_213910	( 1379650 - 1379763 )	1	+	hypothetical protein, conserved	+	+
1381345	1391915	chrV	TGME49_213920	( 1383719 - 1383933 )	1	-	hypothetical protein	+	+
1459692	1462348	chrV	TGME49_287230	( 1461087 - 1461212 )	2	-	inorganic anion transporter, sulfate permease (SulP) family protein	+	+
1586634	1594862	chrV	TGME49_286920	( 1589427 - 1589678 )	1	+	SWIRM domain-containing protein	+	+
2408878	2411136	chrV	TGME49_285290	( 2408991 - 2409370 )	1	-	hypothetical protein	+	+
2439990	2446931	chrV	TGME49_285240	( 2445593 - 2445747 )	1	-	3-oxo-5-alpha-steroid 4-dehydrogenase	+	+
2684896	2689058	chrV	TGME49_284530	( 2687086 - 2687299 )	1	+	hypothetical protein	+	+
2730627	2738904	chrV	TGME49_284180	( 2734345 - 2734586 )( 2736723 - 2736838 )( 2737937 - 2738264 )	6	+	hypothetical protein	+	+
2884171	2886698	chrV	TGME49_283830	( 2886258 - 2886393 )	1	-	type I inorganic pyrophosphatase PPase	+	+
2951812	2959472	chrV	TGME49_283730	( 2956047 - 2956250 )	3	-	endomembrane protein 70 subfamily protein	+	+
3019923	3021762	chrV	TGME49_283580	( 3020541 - 3020730 )	1	-	DnaJ domain-containing protein	+	+
46024	48930	chrVI	TGME49_238070	( 48452 - 48620 )	1	+	glutaredoxin domain-containing protein	+	+
370300	374970	chrVI	TGME49_238980	( 370373 - 370490 )	1	+	hypothetical protein	+	+
531956	538662	chrVI	TGME49_239300	( 534634 - 534773 )	1	+	hypothetical protein	+	+
570188	579845	chrVI	TGME49_239350	( 571451 - 571617 )( 571690 - 571807 )	2	-	RAP domain-containing protein	+	+
755180	756882	chrVI	TGME49_239550	( 756055 - 756206 )	1	+	dynein light chain 2B, cytoplasmic, putative	+	+
1193711	1198120	chrVI	TGME49_240350	( 1193781 - 1193941 )	1	-	Toxoplasma gondii family E protein	+	+
1480614	1484808	chrVI	TGME49_240860	( 1480631 - 1480763 )	1	-	acyltransferase domain-containing protein	+	+
1679196	1684749	chrVI	TGME49_241180	( 1679672 - 1679839 )( 1683463 - 1683662 )	3	-	hypothetical protein	+	+
2609489	2613829	chrVI	TGME49_243450	( 2612797 - 2612971 )	1	+	Ras-related protein Rab2BV, putative	+	+
2650928	2656237	chrVI	TGME49_243500	( 2654986 - 2655111 )	4	+	CAM kinase, SNF1/AMK1 family ToxPK1	+	+
2766658	2769647	chrVI	TGME49_243690	( 2767231 - 2767440 )( 2767650 - 2767882 )	3	-	hypothetical protein	+	+
2958748	2966246	chrVI	TGME49_244050	( 2962271 - 2962379 )( 2965191 - 2965299 )	12	+	hypothetical protein	+	+
133168	141026	chrVIIa	TGME49_280700	( 135728 - 135877 )	1	-	arginine decarboxylase	+	+
1159839	1163572	chrVIIa	TGME49_205730	( 1162693 - 1162842 )( 1162858 - 1163168 )	9	+	hypothetical protein	+	+
1220769	1238439	chrVIIa	TGME49_205615	( 1225560 - 1225689 )	2	-	hypothetical protein	+	+
1351605	1356029	chrVIIa	TGME49_205615	( 1355778 - 1355902 )	2	+	hypothetical protein	+	+
1780178	1787919	chrVIIa	TGME49_204400	( 1782170 - 1782329 )( 1784204 - 1784339 )( 1786921 - 1787069 )	3	+	ATPase synthase subunit alpha, putative	+	+
1825406	1830393	chrVIIa	TGME49_204350	( 1828392 - 1828588 )	3	-	hypothetical protein	+	+
2155952	2163703	chrVIIa	TGME49_203830	( 2156462 - 2156687 )	1	+	FHA domain-containing protein	+	+
2219073	2226212	chrVIIa	TGME49_203760	( 2220182 - 2220331 )( 2221596 - 2221724 )	5	-	hypothetical protein	+	+
2343209	2346938	chrVIIa	TGME49_203665	( 2345757 - 2345938 )	1	-	hypothetical protein	+	+
2358763	2363532	chrVIIa	TGME49_203620	( 2359936 - 2360136 )	1	+	hypothetical protein	+	+
2436885	2443693	chrVIIa	TGME49_203490	( 2440640 - 2441024 )( 2441829 - 2442017 )	8	+	GNL3L/Grn1 GTPase	+	+
2465142	2470149	chrVIIa	TGME49_203440	( 2465550 - 2465672 )( 2467354 - 2467468 )	3	+	anaphase-promoting complex subunit APC10 (APC10)	+	+
2945749	2954184	chrVIIa	TGME49_202850	( 2952972 - 2953193 )	1	+	ATP-binding domain-containing protein	+	+
3294869	3297921	chrVIIa	TGME49_202430	( 3297563 - 3297864 )	1	-	hypothetical protein	+	+
3306324	3314624	chrVIIa	TGME49_202410	( 3314052 - 3314175 )	1	+	hypothetical protein	+	+
3691686	3694008	chrVIIa	TGME49_201880	( 3693107 - 3693394 )	4	+	hypothetical protein	+	+
3863518	3869145	chrVIIa	TGME49_201400	( 3864540 - 3864777 )	3	-	Sin3-associated polypeptide SAP18 (SAP18)	+	+
3914607	3921382	chrVIIa	TGME49_201230	( 3917980 - 3918171 )	1	+	kinesin motor domain-containing protein	+	+
3935766	3938128	chrVIIa	TGME49_201210	( 3937624 - 3937773 )	2	-	hypothetical protein	+	+
4342503	4350805	chrVIIa	TGME49_282090	( 4346874 - 4347033 )( 4348847 - 4349017 )( 4349565 - 4349706 )	10	-	hypothetical protein	+	+
111271	118147	chrVIIb	TGME49_264170	( 111979 - 112133 )	1	+	hypothetical protein	+	+
318273	318920	chrVIIb	TGME49_263785	( 318280 - 318432 )	3	-	phosphatidate cytidylyltransferase	+	+
361242	363275	chrVIIb	TGME49_263720	( 361857 - 361975 )	1	+	HMG (high mobility group) box domain-containing protein	+	+
438382	444525	chrVIIb	TGME49_263610	( 443563 - 443695 )	1	+	hypothetical protein	+	+
462303	469083	chrVIIb	TGME49_263570	( 466611 - 466743 )	3	-	hypothetical protein	+	+
486334	488380	chrVIIb	TGME49_263530	( 486340 - 486507 )	2	-	chaperonin , putative	+	+
652109	653597	chrVIIb	TGME49_263280	( 653309 - 653449 )	1	+	hypothetical protein	+	+
744252	748525	chrVIIb	TGME49_263170	( 746950 - 747068 )	1	-	hypothetical protein	+	+
844366	848015	chrVIIb	TGME49_263050	( 844978 - 845187 )	1	-	ribosomal protein RPL13 (RPL13)	+	+
1195610	1199893	chrVIIb	TGME49_262510	( 1198316 - 1198447 )( 1198497 - 1198645 )	3	+	GTP-binding protein engB, putative	+	+
1233754	1235481	chrVIIb	TGME49_262440	( 1234300 - 1234400 )	1	-	hypothetical protein	+	+
1253992	1264820	chrVIIb	TGME49_262420	( 1259201 - 1259370 )( 1262690 - 1262869 )( 1264604 - 1264708 )	3	-	AP2 domain transcription factor APVIIb-1/ADA2-B (APVIIB1)	+	+
1555518	1560761	chrVIIb	TGME49_261720	( 1558251 - 1558395 )	2	-	metal cation transporter, ZIP family protein	+	+
2427809	2432680	chrVIIb	TGME49_260230	( 2430561 - 2430817 )	1	+	hypothetical protein	+	+
2519307	2521699	chrVIIb	TGME49_260010	( 2521380 - 2521484 )	4	+	acetyltransferase, GNAT family protein	+	+
2747785	2752856	chrVIIb	TGME49_259600	( 2749060 - 2749265 )	3	+	hypothetical protein	+	+
3085501	3086287	chrVIIb	TGME49_258890	( 3085719 - 3085877 )	1	-	hypothetical protein	+	+
3244470	3248141	chrVIIb	TGME49_258680	( 3247578 - 3247724 )	3	+	TATA-box binding protein TBP2 (TBP2)	+	+
3275427	3278885	chrVIIb	TGME49_258630	( 3277379 - 3277505 )	1	-	hypothetical protein	+	+
3443738	3447374	chrVIIb	TGME49_258350	( 3444981 - 3445099 )	1	-	hypothetical protein	+	+
3603595	3606150	chrVIIb	TGME49_258050	( 3605092 - 3605291 )	1	+	actin like protein ALP2a (ALP2A)	+	+
3764811	3767485	chrVIIb	TGME49_257790	( 3765813 - 3765908 )	1	+	histone deacetylase HDAC4 (HDAC4)	+	+
4073416	4077021	chrVIIb	TGME49_257330	( 4074746 - 4074901 )	2	-	hypothetical protein	+	+
4147260	4151452	chrVIIb	TGME49_257130	( 4149654 - 4149843 )	1	+	zinc finger (CCCH type) motif-containing protein	+	+
4681681	4683651	chrVIIb	TGME49_255660	( 4681698 - 4681895 )	1	-	EF hand domain-containing protein	+	+
4707556	4713713	chrVIIb	TGME49_255510	( 4711651 - 4711869 )	1	-	ankyrin repeat-containing protein	+	+
227985	229056	chrVIII	TGME49_229390	( 228535 - 228674 )	1	+	hypothetical protein	+	+
648607	650276	chrVIII	TGME49_230160	( 649427 - 649672 )	1	-	hypothetical protein	+	+
1073257	1076558	chrVIII	TGME49_230880	( 1073466 - 1073611 )	1	+	hypothetical protein	+	+
1246103	1247476	chrVIII	TGME49_231120	( 1246372 - 1246515 )	1	+	ribosomal protein S11, putative	+	+
1664638	1667441	chrVIII	TGME49_231950	( 1666266 - 1666373 )	1	+	hypothetical protein	+	+
1763782	1767715	chrVIII	TGME49_232020	( 1765251 - 1765359 )	2	-	hypothetical protein	+	+
2155705	2157570	chrVIII	TGME49_232550	( 2157171 - 2157351 )	2	+	hypothetical protein	+	+
2638558	2645178	chrVIII	TGME49_233430	( 2643464 - 2643643 )	1	+	hypothetical protein	+	+
2673301	2679823	chrVIII	TGME49_233490	( 2677244 - 2677602 )	3	+	hypothetical protein	+	+
2688170	2691819	chrVIII	TGME49_233520	( 2689456 - 2689683 )	1	+	ATP-dependent RNA helicase	+	+
2722969	2726407	chrVIII	TGME49_233680	( 2726146 - 2726340 )	1	+	nuclear movement family protein	+	+
2752606	2757254	chrVIII	TGME49_233735	( 2754163 - 2754304 )	1	+	hypothetical protein	+	+
2994486	3006833	chrVIII	TGME49_274130	( 2997996 - 2998199 )	1	+	TBC domain-containing protein	+	+
3701577	3709823	chrVIII	TGME49_272910	( 3704656 - 3704812 )( 3708175 - 3708307 )( 3709656 - 3709822 )	4	+	T-complex protein 1 delta subunit	+	+
3813715	3819326	chrVIII	TGME49_272650	( 3814228 - 3814495 )	1	-	3'5'-cyclic nucleotide phosphodiesterase domain-containing protein	+	+
3848406	3851949	chrVIII	TGME49_272600	( 3851359 - 3851486 )	1	-	adaptin c-terminal domain-containing protein	+	+
3877452	3879458	chrVIII	TGME49_272570	( 3878297 - 3878403 )	1	+	dihydrouridine synthase (dus) protein	+	+
3938095	3941181	chrVIII	TGME49_272490	( 3938580 - 3938716 )	1	-	protoporphyrinogen oxidase	+	+
4268512	4270134	chrVIII	TGME49_271950	( 4268589 - 4268692 )	1	+	hypothetical protein	+	+
4435694	4438951	chrVIII	TGME49_271625	( 4436452 - 4436661 )	1	-	serine--tRNA ligase	+	+
4636645	4640482	chrVIII	TGME49_271200	( 4638892 - 4639063 )	3	-	AP2 domain transcription factor AP2VIII-5 (AP2VIII5)	+	+
4649384	4651120	chrVIII	TGME49_271182	( 4650684 - 4650938 )	2	+	hypothetical protein	+	+
4896778	4899416	chrVIII	TGME49_270890	( 4899194 - 4899314 )	1	-	hypothetical protein	+	+
5304447	5306715	chrVIII	TGME49_270250	( 5306102 - 5306284 )( 5306355 - 5306495 )	4	-	dense granule protein 1 / major antigenp24	+	+
5420386	5425398	chrVIII	TGME49_270080	( 5423517 - 5423659 )( 5424880 - 5425072 )	2	-	hypothetical protein	+	+
5560536	5565209	chrVIII	TGME49_269885	( 5561734 - 5561847 )	1	+	rhoptry metalloprotease toxolysin TLN1 (TLN1)	+	+
5675818	5680075	chrVIII	TGME49_269690	( 5677727 - 5677849 )( 5679595 - 5679736 )	4	+	hypothetical protein	+	+
5712195	5715889	chrVIII	TGME49_269650	( 5712443 - 5712618 )( 5715446 - 5715680 )	2	+	FFD and TFG box motifs protein	+	+
5736587	5738637	chrVIII	TGME49_269620	( 5737494 - 5737613 )	1	+	hypothetical protein	+	+
5906341	5910146	chrVIII	TGME49_269310	( 5907925 - 5908105 )	1	-	hypothetical protein	+	+
6029923	6031566	chrVIII	TGME49_269160	( 6030617 - 6030717 )	1	-	outer dynein arm docking complex protein ODA1, putative	+	+
6316632	6322007	chrVIII	TGME49_268770	( 6320411 - 6320517 )	1	-	dual specificity phosphatase, catalytic domain-containing protein	+	+
6328760	6331465	chrVIII	TGME49_268750	( 6329105 - 6329231 )	1	+	peptidyl-prolyl cis-trans isomerase E, putative	+	+
6542056	6548981	chrVIII	TGME49_268320	( 6544176 - 6544414 )	1	+	hypothetical protein	+	+
6597695	6601917	chrVIII	TGME49_268250	( 6600678 - 6600785 )	1	+	WD domain, G-beta repeat-containing protein	+	+
6627035	6632525	chrVIII	TGME49_268220	( 6629443 - 6629647 )	2	+	hypothetical protein	+	+
198186	202085	chrX	TGME49_228660	( 200191 - 200374 )	1	-	hypothetical protein	+	+
278182	286604	chrX	TGME49_228400	( 279404 - 279571 )( 281698 - 281849 )( 284254 - 284456 )	7	-	WD domain, G-beta repeat-containing protein	+	+
311623	316948	chrX	TGME49_228380	( 316209 - 316350 )	1	+	hypothetical protein	+	+
451162	453885	chrX	TGME49_228190	( 451231 - 451364 )	1	+	eukaryotic initiation factor-3, subunit 5, putative	+	+
526025	528131	chrX	TGME49_228110	( 527734 - 527910 )	2	-	hypothetical protein	+	+
593034	596555	chrX	TGME49_228060	( 594255 - 594365 )	1	-	hypothetical protein	+	+
709594	711056	chrX	TGME49_227870	( 710677 - 710840 )	1	-	Tim10/DDP family zinc finger superfamily protein	+	+
733273	737410	chrX	TGME49_227830	( 737195 - 737407 )	1	-	mitochondrial inner membrane translocase TIM44, putative	+	+
1296656	1300855	chrX	TGME49_226800	( 1298428 - 1298629 )	1	-	eukaryotic glutathione synthase, atp binding domain-containing protein	+	+
1819930	1823648	chrX	TGME49_225990	( 1823310 - 1823552 )	2	+	acyl transferase domain-containing protein	+	+
2257666	2261032	chrX	TGME49_225320	( 2259169 - 2259310 )	1	+	hypothetical protein	+	+
2522759	2527203	chrX	TGME49_225020	( 2524415 - 2524520 )	3	-	hypothetical protein	+	+
2831373	2837913	chrX	TGME49_224670	( 2835975 - 2836122 )	1	-	DnaJ domain-containing protein	+	+
3127030	3133802	chrX	TGME49_224240	( 3130270 - 3130440 )	1	+	protein phosphatase 2C domain-containing protein	+	+
3145128	3152258	chrX	TGME49_224230	( 3148513 - 3148672 )	1	+	AP2 domain transcription factor AP2X-3 (AP2X3)	+	+
3371913	3376530	chrX	TGME49_223950	( 3373183 - 3373385 )	1	-	hypothetical protein	+	+
3629641	3632069	chrX	TGME49_223630	( 3629815 - 3629952 )	1	-	hypothetical protein	+	+
3780966	3788836	chrX	TGME49_223440	( 3781287 - 3781389 )( 3788148 - 3788491 )	9	-	DEAD/DEAH box helicase domain-containing protein	+	+
4017822	4019720	chrX	TGME49_212090	( 4017916 - 4018042 )	2	-	hypothetical protein	+	+
4053914	4057818	chrX	TGME49_212030	( 4054046 - 4054247 )	1	-	hypothetical protein	+	+
4420389	4428060	chrX	TGME49_234580	( 4423462 - 4423639 )( 4425675 - 4425851 )	3	-	ImpB/MucB/SamB family protein	+	+
4489644	4495601	chrX	TGME49_234900	( 4491311 - 4491422 )( 4494431 - 4494568 )	2	+	PHD-finger domain-containing protein	+	+
4946323	4950994	chrX	TGME49_235640	( 4947793 - 4947997 )	1	+	formyl transferase domain-containing protein	+	+
5200123	5204991	chrX	TGME49_236070	( 5203704 - 5203987 )	11	-	pyrroline-5-carboxylate reductase	+	+
5219614	5226790	chrX	TGME49_236110	( 5222449 - 5222594 )( 5225108 - 5225276 )( 5226560 - 5226661 )	5	+	autophagy-related protein 3 atg3, putative	+	+
5233729	5235570	chrX	TGME49_236130	( 5233999 - 5234195 )	1	+	signal recognition particle (SRP9) domain-containing protein	+	+
5243240	5247704	chrX	TGME49_236160	( 5244693 - 5244834 )	1	-	hypothetical protein	+	+
5292169	5297782	chrX	TGME49_236250	( 5295711 - 5296113 )	6	+	regulator of chromosome condensation (RCC1) repeat-containing protein	+	+
5302476	5306566	chrX	TGME49_236260	( 5304480 - 5304608 )( 5306318 - 5306470 )	3	+	protein phosphatase 2C domain-containing protein	+	+
5356496	5358751	chrX	TGME49_236550	( 5358236 - 5358375 )	1	-	hypothetical protein	+	+
5360925	5369195	chrX	TGME49_236560	( 5367511 - 5367667 )	1	+	hypothetical protein	+	+
5371198	5374546	chrX	TGME49_236570	( 5372023 - 5372198 )	2	+	lysine decarboxylase family protein	+	+
5603695	5610065	chrX	TGME49_237010	( 5608432 - 5608599 )	3	-	hypothetical protein	+	+
5623671	5624777	chrX	TGME49_237045	( 5623757 - 5623896 )	2	-	hypothetical protein	+	+
5662583	5670604	chrX	TGME49_237110	( 5662981 - 5663156 )( 5665766 - 5665897 )( 5666294 - 5666463 )	7	+	replication factor C subunit 2, putative	+	+
5672110	5673536	chrX	TGME49_237120	( 5672169 - 5672373 )( 5672443 - 5672667 )( 5672947 - 5673529 )	21	-	hypothetical protein	+	+
5703916	5707789	chrX	TGME49_237170	( 5705125 - 5705286 )	3	+	hypothetical protein	+	+
5802077	5805856	chrX	TGME49_237425	( 5804008 - 5804333 )( 5805626 - 5805731 )	2	+	AP2 domain transcription factor AP2X-6 (AP2X6)	+	+
5886882	5891057	chrX	TGME49_237520	( 5887447 - 5887558 )	1	-	hypothetical protein	+	+
5999905	6007486	chrX	TGME49_214140	( 6004757 - 6004884 )	1	+	hypothetical protein	+	+
6052076	6059170	chrX	TGME49_214210	( 6055324 - 6055477 )	7	-	rRNA pseudouridine synthase	+	+
6115163	6116891	chrX	TGME49_214250	( 6115437 - 6115609 )	2	+	hypothetical protein	+	+
6388102	6393607	chrX	TGME49_214630	( 6392921 - 6393044 )	3	-	hypothetical protein	+	+
6457318	6467485	chrX	TGME49_214830	( 6461999 - 6462166 )( 6465029 - 6465158 )	3	+	hypothetical protein	+	+
6778775	6783144	chrX	TGME49_215250	( 6778847 - 6779010 )( 6780761 - 6780978 )	3	+	thiamin pyrophosphokinase, catalytic domain-containing protein	+	+
6810205	6814730	chrX	TGME49_215280	( 6814440 - 6814722 )	1	+	succinate dehydrogenase [ubiquinone] iron-sulfur protein	+	+
6948773	6954618	chrX	TGME49_215550	( 6950190 - 6950486 )	1	-	hypothetical protein	+	+
6992090	6997911	chrX	TGME49_215620	( 6994609 - 6994785 )	1	+	hypothetical protein	+	+
7023435	7025268	chrX	TGME49_215680	( 7024988 - 7025143 )	1	-	SRS47B (= SAG2E)	+	+
7337901	7348798	chrX	TGME49_207120	( 7342722 - 7342930 )	1	+	Sad1/UNC family protein	+	+
314112	321845	chrXI	TGME49_308880	( 318914 - 319017 )	1	-	ImpB/MucB/SamB family protein	+	+
609060	609599	chrXI	TGME49_309300	( 609423 - 609527 )	2	+	SAG-related sequence SRS55A (SRS55A)	+	+
753821	755456	chrXI	TGME49_309610	( 755260 - 755362 )	1	-	hypothetical protein	+	+
820217	821413	chrXI	TGME49_309810	( 820937 - 821086 )	2	-	ribosomal protein RPP2 (RPP2)	+	+
828737	829744	chrXI	TGME49_309840	( 829295 - 829573 )	3	-	hypothetical protein	+	+
841660	842646	chrXI	TGME49_309860	( 841797 - 842046 )	1	-	hypothetical protein	+	+
921835	925683	chrXI	TGME49_309950	( 923632 - 923841 )	1	+	NLE (NUC135) domain-containing protein	+	+
1119216	1131085	chrXI	TGME49_310190	( 1129769 - 1129923 )	1	-	PIK3R4 kinase-related protein (incomplete catalytic triad)	+	+
1923431	1929172	chrXI	TGME49_311270	( 1925726 - 1925886 )	1	+	hypothetical protein	+	+
2291438	2293997	chrXI	TGME49_311810	( 2291482 - 2291763 )	1	+	hypothetical protein	+	+
2358089	2359137	chrXI	TGME49_311905	( 2358663 - 2358852 )	1	-	hypothetical protein	+	+
2660250	2665470	chrXI	TGME49_312420	( 2663802 - 2663920 )	1	-	hypothetical protein	+	+
3188068	3193707	chrXI	TGME49_313230	( 3188268 - 3188456 )	1	-	eukaryotic initiation factor-2, alpha subunit	+	+
4010701	4017120	chrXI	TGME49_314340	( 4012285 - 4012469 )	1	-	Sodium:neurotransmitter symporter family protein	+	+
4176987	4181184	chrXI	TGME49_314540	( 4179310 - 4179620 )	1	-	hypothetical protein	+	+
4569740	4572835	chrXI	TGME49_315190	( 4571354 - 4571537 )	1	-	CAM kinase, SNF1 family	+	+
4932374	4938523	chrXI	TGME49_315720	( 4934127 - 4934328 )( 4935513 - 4935694 )	2	+	Smg-4/UPF3 family protein	+	+
4941606	4943921	chrXI	TGME49_315730	( 4943658 - 4943764 )	1	+	apical membrane antigen 1 protein	+	+
4975168	4980109	chrXI	TGME49_315770	( 4978312 - 4978494 )	2	-	cytochrome p450 superfamily protein	+	+
5065465	5067807	chrXI	TGME49_315885	( 5066609 - 5066801 )	1	-	glycosyltransferase, putative	+	+
5286206	5286898	chrXI	TGME49_316420	( 5286609 - 5286827 )	1	+	leucine rich repeat-containing protein	+	+
5396548	5398509	chrXI	TGME49_316540	( 5397952 - 5398086 )	1	-	IMC sub-compartment protein ISP3 (ISP3)	+	+
6442765	6450005	chrXI	TGME49_216030	( 6446732 - 6446917 )	3	-	hypothetical protein	+	+
6495328	6501310	chrXI	TGME49_215950	( 6495669 - 6495864 )	1	+	hypothetical protein	+	+
468241	476946	chrXII	TGME49_308000	( 471553 - 471700 )( 474887 - 475016 )	2	+	Gpi16 subunit, GPI transamidase domain-containing protein	+	+
892483	897661	chrXII	TGME49_219460	( 894481 - 894633 )( 897469 - 897643 )	4	+	hypothetical protein	+	+
1104039	1104887	chrXII	TGME49_219090	( 1104234 - 1104354 )	1	-	hypothetical protein	+	+
1372605	1387543	chrXII	TGME49_218580	( 1377928 - 1378237 )	5	+	RNA methyltransferase, TrmH family domain-containing protein	+	+
1931733	1933165	chrXII	TGME49_217620	( 1932432 - 1932582 )	1	-	hypothetical protein	+	+
2121597	2127594	chrXII	TGME49_217820	( 2124954 - 2125110 )( 2125235 - 2125432 )	3	+	PCI domain-containing protein	+	+
2743034	2747070	chrXII	TGME49_246330	( 2744465 - 2744665 )	1	-	CRAL/TRIO domain-containing protein	+	+
2785758	2790760	chrXII	TGME49_246500	( 2787280 - 2787407 )	15	-	surp module domain-containing protein	+	+
2936792	2942286	chrXII	TGME49_246740	( 2939021 - 2939199 )	1	+	hypothetical protein	+	+
3012829	3015395	chrXII	TGME49_246950	( 3012966 - 3013103 )	1	-	hypothetical protein	+	+
3019081	3023058	chrXII	TGME49_246960	( 3019789 - 3019903 )	2	+	hypothetical protein	+	+
3358550	3363616	chrXII	TGME49_247500	( 3360551 - 3360727 )	3	-	acyl-CoA dehydrogenase, middle domain-containing protein	+	+
3488339	3501112	chrXII	TGME49_247700	( 3500090 - 3500225 )	6	-	AP2 domain transcription factor AP2XII-4 (AP2XII4)	+	+
3729664	3731681	chrXII	TGME49_248225	( 3731405 - 3731592 )	1	+	PF2 arrest specific protein 8/11, putative	+	+
4011744	4014707	chrXII	TGME49_248610	( 4013935 - 4014170 )	1	+	hypothetical protein	+	+
4248287	4251464	chrXII	TGME49_248950	( 4249294 - 4249485 )	1	-	carrier superfamily protein	+	+
4287680	4294725	chrXII	TGME49_249020	( 4292853 - 4293047 )	3	+	kinesin motor domain-containing protein	+	+
4526477	4529041	chrXII	TGME49_249450	( 4528853 - 4528961 )	1	-	hypothetical protein	+	+
4882196	4884432	chrXII	TGME49_249850	( 4882757 - 4882917 )	1	+	GAP40 protein (GAP40)	+	+
5015933	5018294	chrXII	TGME49_250115	( 5017137 - 5017310 )	9	+	hypothetical protein	+	+
5045912	5051615	chrXII	TGME49_250360	( 5048409 - 5048517 )	1	-	alpha/beta hydrolase fold domain-containing protein	+	+
5107848	5115511	chrXII	TGME49_250700	( 5108242 - 5108385 )	1	+	hypothetical protein	+	+
5126284	5130989	chrXII	TGME49_250730	( 5128139 - 5128262 )( 5129756 - 5129967 )	3	+	60S ribosomal protein L7-B, putative	+	+
5201577	5207779	chrXII	TGME49_250800	( 5206499 - 5206782 )	1	-	AP2 domain transcription factor AP2XII-8 (AP2XII8)	+	+
5216859	5221793	chrXII	TGME49_250820	( 5219568 - 5219794 )	1	+	hypothetical protein	+	+
5278358	5283928	chrXII	TGME49_250900	( 5281395 - 5281534 )	1	+	hypothetical protein	+	+
5301048	5303847	chrXII	TGME49_250930	( 5303421 - 5303595 )	1	-	hypothetical protein	+	+
5380579	5388166	chrXII	TGME49_251450	( 5383328 - 5383468 )	1	+	hypothetical protein	+	+
5449673	5455517	chrXII	TGME49_051570	( 5455258 - 5455430 )	1	-	CAAX amino terminal protease family protein	+	+
5756846	5760728	chrXII	TGME49_278900	( 5759355 - 5759526 )	1	-	protein kinase, putative	+	+
5820049	5834797	chrXII	TGME49_278830	( 5820523 - 5820760 )	4	+	glucose-6-phosphate 1-dehydrogenase	+	+
5865489	5869046	chrXII	TGME49_278780	( 5866366 - 5866535 )	1	+	hypothetical protein	+	+
6342046	6347322	chrXII	TGME49_278020	( 6343755 - 6343869 )	8	-	trichohyalin, putative	+	+
6373903	6375567	chrXII	TGME49_277950	( 6375174 - 6375364 )	1	+	lipase	+	+
6428857	6429354	chrXII	TGME49_277895	( 6428998 - 6429176 )	1	-	ubiquitin carboxyl-terminal hydrolase	+	+
6543893	6549033	chrXII	TGME49_277710	( 6547708 - 6547902 )	1	-	hypothetical protein	+	+
